# Supplementary material for: An engineered bacterium auxotrophic for an unnatural amino acid: a novel biological containment system
Source: PeerJ. 2015 Sep 15;3:e1247. doi: 10.7717/peerj.1247 (PMC4579030; doi:10.7717/peerj.1247)
Supplement: Data S2 [file peerj-03-1247-s007.xlsx]

## Sheet: Sheet1
	Data set for Figure 2C
	Growth rate
	Yusuke Kato
	1a-immE3
	time(min)		OD590			relative OD590 (60 min = 1)		mean	se
		trial 1	trial 2	trial 3	trial 1	trial 2	trial 3
	0	0.05	0.05	0.06	0.45	0.5	0.43	0.46	0.02
	20	0.06	0.07	0.08	0.55	0.7	0.57	0.61	0.05
	40	0.08	0.08	0.1	0.73	0.8	0.71	0.75	0.03
	60	0.11	0.1	0.14	1	1	1	1	0
	80	0.13	0.14	0.17	1.18	1.4	1.21	1.26	0.07
	100	0.16	0.18	0.21	1.45	1.8	1.5	1.58	0.11
	120	0.21	0.22	0.28	1.91	2.2	2	2.04	0.09
	pSH350
	time(min)		OD590			relative OD590 (60 min = 1)		mean	se
		trial 1	trial 2	trial 3	trial 1	trial 2	trial 3
	0	0.09	0.11	0.08	0.33	0.33	0.29	0.32	0.01
	20	0.13	0.16	0.12	0.48	0.48	0.43	0.46	0.02
	40	0.19	0.22	0.18	0.7	0.67	0.64	0.67	0.02
	60	0.27	0.33	0.28	1	1	1	1	0
	80	0.43	0.44	0.41	1.59	1.33	1.46	1.46	0.08
	100	0.55	0.74	0.64	2.04	2.24	2.29	2.19	0.08
	120	0.7	0.81	0.81	2.59	2.45	2.89	2.64	0.13
	pBR322
	time(min)		OD590			relative OD590 (60 min = 1)		mean	se
		trial 1	trial 2	trial 3	trial 1	trial 2	trial 3
	0	0.05	0.06	0.06	0.33	0.27	0.35	0.32	0.02
	20	0.08	0.09	0.09	0.53	0.41	0.53	0.49	0.04
	40	0.11	0.16	0.13	0.73	0.73	0.76	0.74	0.01
	60	0.15	0.22	0.17	1	1	1	1	0
	80	0.24	0.32	0.28	1.6	1.45	1.65	1.57	0.06
	100	0.33	0.41	0.49	2.2	1.86	2.88	2.31	0.3
	120	0.44	0.69	0.52	2.93	3.14	3.06	3.04	0.06
